# Supplementary material for: Monocytes as an early risk factor for acute graft-versus-host disease after allogeneic hematopoietic stem cell transplantation
Source: Front Immunol. 2024 Sep 12;15:1433091. doi: 10.3389/fimmu.2024.1433091 (PMC11424452; doi:10.3389/fimmu.2024.1433091)
Supplement: Supplementary file 2 [file Table1.xlsx]

## Sheet: Sheet1
Cytotoxicity	GOBP_LYMPHOCYTE_MIGRATION	GOBP_MONONUCLEAR_CELL_MIGRATION	GOBP_MYELOID_LEUKOCYTE_CYTOKINE_PRODUCTION	GOBP_NEGATIVE_REGULATION_OF_IMMUNE_RESPONSE	GOBP_NEGATIVE_REGULATION_OF_IMMUNE_SYSTEM_PROCESS	GOBP_NEGATIVE_REGULATION_OF_IMMUNE_EFFECTOR_PROCESS	MDSC_genes
PRF1	ABL1	ABL1	ACP5	A2M	A2M	A2M	STAT1
IFNG	ABL2	ABL2	AXL	ACOD1	ACOD1	ACP5	STAT3
GNLY	ADAM10	ADAM10	BCL10	ADAR	ACP5	AHR	STAT6
NKG7	ADAM17	ADAM17	BCL6	AHR	ADA	ANGPT1	IRF1
GZMB	ADAM8	ADAM8	CAMK4	ALOX15	ADAR	ANXA1	S100A8
GZMA	ADTRP	ADTRP	CARD9	AMBP	ADGRF5	APOA1	S100A9
GZMH	AIF1	AGER	CD36	ANXA1	ADIPOQ	APOA2	ANXA1
KLRK1	AIRE	AIF1	CD74	ARG1	ADORA1	APPL1	LYZ2
KLRB1	AKT1	AIRE	CUEDC2	ARG2	ADORA2A	ARG1	CXCL1
KLRD1	APOD	AKIRIN1	DDX1	ARRB2	ADTRP	ARRB2	VEGF
CTSW	APP	AKT1	DDX21	ATG12	AHR	AXL	IL6
CST7	ARTN	ALOX5	DHX36	ATG5	AKT1	BCL6	CSF1
	CCL1	ANO6	EPX	BANF1	ALOX15	BCR	IL1B
	CCL11	ANXA1	GPRC5B	BCL6	AMBP	BST2	WFDC17
	CCL13	APOD	HLA-G	BCR	ANGPT1	C4BPA	IL4R
	CCL14	APP	HMOX1	C4BPA	ANXA1	C4BPB	OLR1
	CCL15	ARHGEF5	IRAK3	C4BPB	APCS	CCR2	CD84
	CCL16	ARTN	KIT	CACTIN	APOA1	CD22	CXCL2
	CCL17	ASB2	LAPTM5	CCR2	APOA2	CD300A	CXCR1
	CCL18	BMP5	LILRB1	CD160	APOD	CD46	CXCR2
	CCL19	C1QBP	LITAF	CD300A	APPL1	CD47	IL8
	CCL2	C3AR1	MAPKAPK2	CD46	ARG1	CD55	LILRA3
	CCL20	C5AR1	MAVS	CD55	ARG2	CD59	TREM1
	CCL21	CALCA	MIF	CD59	ARRB2	CD84	PTGS2
	CCL22	CALR	MYD88	CD84	ATG12	CD96	ARG1
	CCL23	CCL1	NLRX1	CD96	ATG5	CEACAM1	ARG2
	CCL24	CCL11	NOD1	CEACAM1	ATM	CLEC12B	TGFB1
	CCL25	CCL13	NOD2	CLEC12B	AXL	CLEC4G
	CCL26	CCL14	NR4A3	CLEC4G	BANF1	CR1
	CCL3	CCL15	P2RX7	CNOT7	BANK1	CR1L
	CCL3L1	CCL16	PANX1	COL3A1	BCL6	CR2
	CCL3L3	CCL17	PLCG2	CR1	BCR	CRK
	CCL4	CCL18	PRG2	CR1L	BMP4	CUEDC2
	CCL5	CCL19	PYCARD	CR2	BMP5	CX3CR1
	CCL7	CCL2	RABGEF1	CRK	BPI	DUSP10
	CCL8	CCL20	RIGI	CTLA4	BPIFB1	DUSP22
	CCR2	CCL21	RIPK2	DCST1	BST2	ENPP3
	CCR6	CCL22	SEMA7A	DHX58	BTK	EPX
	CCR7	CCL23	SIRT1	DRD2	BTN2A2	FCGR2B
	CD200	CCL24	SPON2	DUSP10	C1QBP	FCRL3
	CD200R1	CCL25	SYK	DUSP22	C1QC	FER
	CD99	CCL26	TGFB1	ENPP3	C4BPA	FGL2
	CD99L2	CCL3	TGFB2	FAM3A	C4BPB	FOXF1
	CH25H	CCL3L1	TGFB3	FCGR2B	C5	FOXJ1
	CKLF	CCL3L3	TICAM1	FCRLB	C5AR2	FOXP3
	CORO1A	CCL4	TICAM2	FER	CACTIN	GFER
	CRK	CCL5	TLR3	FGL2	CARTPT	GRN
	CRKL	CCL7	TLR4	FGR	CASP3	HAVCR2
	CRTAM	CCL8	TLR7	FOXF1	CBFB	HFE
	CX3CL1	CCN3	TWIST1	FOXJ1	CBLB	HLA-A
	CXCL10	CCR1	UBE2J1	FOXP3	CCL2	HLA-B
	CXCL11	CCR2	WNT5A	FURIN	CCL21	HLA-E
	CXCL12	CCR5		FYN	CCL25	HLA-F
	CXCL13	CCR6		GFER	CCL28	HLA-G
	CXCL16	CCR7		GPR17	CCL3	HLX
	CYP7B1	CD200		GPX1	CCN3	HMOX1
	DEFA1	CD200R1		GRN	CCR2	IFNA2
	DEFA1B	CD47		HAVCR2	CD160	IFNB1
	DOCK8	CD99		HCK	CD200	IFNL1
	ECM1	CD99L2		HFE	CD200R1	IL10
	EXT1	CDC42		HLA-A	CD22	IL13RA2
	F11R	CH25H		HLA-B	CD274	IL2
	FADD	CKLF		HLA-DRB1	CD300A	IL20RB
	FUT4	CMKLR1		HLA-E	CD300LF	IL33
	FUT7	CORO1A		HLA-F	CD33	IL4
	GAS6	CREB3		HLA-G	CD46	IL4I1
	GATA3	CRK		HLX	CD47	IL4R
	GBA1	CRKL		HMOX1	CD55	IL7R
	GCSAM	CRTAM		IFI16	CD59	INS
	GCSAML	CSF1		IFNA2	CD68	IRAK3
	GPR15	CSF1R		IFNB1	CD74	JAK3
	GPR15LG	CTSG		IFNL1	CD80	KIR2DL4
	GPR183	CX3CL1		IL10	CD84	KLRC1
	HSD3B7	CX3CR1		IL12B	CD86	KLRD1
	IL27RA	CXCL10		IL13RA2	CD96	LGALS3
	ITGA4	CXCL11		IL1RL1	CDK6	LGALS9
	ITGAL	CXCL12		IL2	CEACAM1	LILRB1
	ITGB3	CXCL13		IL20RB	CEBPA	LILRB4
	ITGB7	CXCL16		IL27RA	CEBPB	LOXL3
	JAM2	CXCL17		IL33	CLDN18	MICA
	KLRC4-KLRK1	CXCR1		IL4	CLEC12B	NCKAP1L
	KLRK1	CXCR2		IL4I1	CLEC4G	NDFIP1
	LRCH1	CXCR4		IL4R	CLNK	NLRX1
	MADCAM1	CYP7B1		IL7R	CNN2	NOD2
	MIA3	DEFA1		INPP5D	CNOT7	PARP3
	MSMP	DEFA1B		INS	CNR1	PGLYRP1
	MSN	DEFB104A		IRAK3	CNR2	PGLYRP2
	MYO1G	DEFB104B		ISG15	COL3A1	PGLYRP3
	NEDD9	DEFB124		JAK3	CR1	PPP3CB
	OXSR1	DOCK8		KIR2DL4	CR1L	PRG2
	PADI2	DUSP1		KLRC1	CR2	PTPN6
	PIK3CD	ECM1		KLRD1	CRK	PTPRC
	PIK3CG	EPS8		LGALS3	CRTAM	RABGEF1
	PLEC	EXT1		LGALS9	CST7	RC3H1
	PTK2B	F11R		LILRB1	CTLA4	RC3H2
	PYCARD	FADD		LILRB4	CTNNB1	RPS19
	RET	FLT1		LOXL3	CTSG	SERPINB4
	RHOA	FOLR2		LYAR	CUEDC2	SERPINB9
	RIPK3	FPR2		LYN	CUL4A	SERPING1
	RIPOR2	FUT4		MAPK14	CX3CL1	SLAMF1
	S100A7	FUT7		METTL3	CX3CR1	SLAMF8
	S1PR1	GAS6		MICA	CXCL12	SMAD7
	SAA1	GATA3		MIR105-1	CYP19A1	SOCS5
	SELENOK	GBA1		MIR181B1	DAB2IP	SPI1
	SLC12A2	GCSAM		MIR19A	DCST1	SPINK5
	SLC8B1	GCSAML		MIR19B1	DDT	SUSD4
	SPN	GPR15		MIR21	DGKZ	SVEP1
	SPNS2	GPR15LG		MIR6869	DHX58	TBX21
	STK10	GPR183		MKRN2	DLG1	TGFB1
	STK39	GREM1		MMP12	DLG5	TGFB2
	TBX21	HMGB1		MUL1	DLL1	TGFB3
	TMEM102	HSD3B7		NCKAP1L	DPP4	THOC1
	TNFRSF14	IL12A		NDFIP1	DRD2	TMBIM6
	TNFSF14	IL27RA		NLRC3	DTX1	TNF
	WASL	IL34		NLRC5	DUSP1	TNFSF18
	WNK1	IL4		NLRP6	DUSP10	TNFSF4
	WNT5A	IL6		NLRX1	DUSP22	TWIST1
	XCL1	IL6R		NMI	DUSP3	VSIG4
	XCL2	ITGA4		NOD2	ELF1	XCL1
	XG	ITGAL		NPY	EMILIN1	ZBTB7B
	ZAP70	ITGB3		NPY5R	ENPP3	ZC3H12A
		ITGB7		NR1H2	EPX	ZPBP2
		JAM2		NR1H3	ERBB2
		JAML		OAS1	ERBIN
		KLRC4-KLRK1		OAS3	EZR
		KLRK1		OTOP1	F2RL1
		LGALS3		PARP1	FADD
		LGALS9		PARP14	FAM3A
		LGMN		PARP3	FBN1
		LRCH1		PDCD1	FBXO7
		LYN		PGLYRP1	FBXW7
		MADCAM1		PGLYRP2	FCGR2B
		MAPK1		PGLYRP3	FCRL3
		MAPK3		PLCG1	FCRLB
		MDK		PLK2	FER
		MIA3		PPARG	FGL1
		MICOS10-NBL1		PPP3CB	FGL2
		MOSPD2		PSMA1	FGR
		MSMP		PSMB4	FN1
		MSN		PTPN2	FOXF1
		MSTN		PTPN6	FOXJ1
		MYO1G		PTPRC	FOXP3
		NBL1		RABGEF1	FSTL3
		NEDD9		RC3H1	FURIN
		NLRP12		RC3H2	FYN
		OXSR1		RHBDF2	GAL
		PADI2		RPS19	GATA2
		PDGFB		SAMHD1	GBP1
		PDGFD		SAMSN1	GCSAM
		PECAM1		SELENOS	GFER
		PIK3CD		SERPINB4	GLI3
		PIK3CG		SERPINB9	GLMN
		PLA2G7		SERPING1	GPAM
		PLCB1		SLAMF1	GPATCH3
		PLEC		SLAMF8	GPER1
		PTK2		SMAD7	GPNMB
		PTK2B		SMCR8	GPR108
		PTPRO		SOCS5	GPR137
		PYCARD		SPI1	GPR137B
		RARRES2		SPINK5	GPR17
		RET		SRC	GPR18
		RHOA		STAT2	GPR55
		RIPK3		STAT6	GPR68
		RIPOR2		SUSD4	GPS2
		RPS19		SVEP1	GPX1
		S100A12		SYK	GRAMD4
		S100A14		TBX21	GREM1
		S100A7		TGFB1	GRN
		S1PR1		THOC1	HAVCR2
		SAA1		TNFAIP3	HCK
		SELENOK		TNFRSF14	HFE
		SERPINE1		TNFSF18	HLA-A
		SIRPA		TNFSF4	HLA-B
		SLAMF1		TRAFD1	HLA-DOA
		SLAMF8		TREM2	HLA-DOB
		SLC12A2		TREX1	HLA-DRB1
		SLC8B1		TRIM21	HLA-E
		SLIT2		TRIM27	HLA-F
		SPI1		TTLL12	HLA-G
		SPN		TYRO3	HLX
		SPNS2		USP15	HMGB1
		STK10		USP18	HMGB3
		STK39		VSIG4	HMOX1
		TBX21		WDR41	HOXA7
		THBS1		XCL1	HSPA9
		TMEM102		YES1	IAPP
		TNF		YTHDF2	ID2
		TNFRSF11A		YTHDF3	IDO1
		TNFRSF14		ZBTB7B	IFI16
		TNFSF11		ZC3H12A	IFNA2
		TNFSF14		ZDHHC18	IFNB1
		TNFSF18			IFNL1
		TRPM2			IHH
		TRPM4			IL10
		TRPV4			IL12B
		WASL			IL13RA2
		WNK1			IL17D
		WNT5A			IL1RL1
		XCL1			IL2
		XCL2			IL20RB
		XG			IL27RA
		ZAP70			IL2RA
					IL31RA
					IL33
					IL4
					IL4I1
					IL4R
					IL7R
					ILDR2
					INHA
					INHBA
					INPP5D
					INS
					IRAK3
					IRF1
					IRF4
					ISG15
					ITCH
					JAK3
					KIR2DL4
					KITLG
					KLRC1
					KLRC4-KLRK1
					KLRD1
					KLRK1
					LAG3
					LAPTM5
					LAX1
					LDLR
					LGALS3
					LGALS9
					LGALS9B
					LGALS9C
					LGR4
					LILRA2
					LILRA4
					LILRB1
					LILRB2
					LILRB3
					LILRB4
					LOXL3
					LPXN
					LRCH1
					LRFN5
					LRRC14
					LRRC17
					LRRC32
					LST1
					LTF
					LYAR
					LYN
					MAD1L1
					MAFB
					MAPK14
					MARCHF7
					MDK
					MERTK
					METTL3
					MFHAS1
					MIA3
					MICA
					MICOS10-NBL1
					MIF
					MILR1
					MIR105-1
					MIR125A
					MIR125B1
					MIR128-1
					MIR130A
					MIR140
					MIR146A
					MIR17
					MIR181B1
					MIR181C
					MIR185
					MIR19A
					MIR19B1
					MIR21
					MIR221
					MIR222
					MIR223
					MIR24-1
					MIR27A
					MIR30B
					MIR34A
					MIR486-1
					MIR6869
					MIR708
					MKRN2
					MMP12
					MMP28
					MNDA
					MUL1
					MYC
					NBL1
					NCKAP1L
					NDFIP1
					NF1
					NFKBIL1
					NLRC3
					NLRC5
					NLRP2B
					NLRP6
					NLRX1
					NMI
					NOD2
					NPLOC4
					NPY
					NPY5R
					NR1D1
					NR1H2
					NR1H3
					NRARP
					OAS1
					OAS3
					OTOP1
					OTUD4
					PADI2
					PAG1
					PARP1
					PARP14
					PARP3
					PAWR
					PDCD1
					PDCD1LG2
					PDE5A
					PDPK1
					PELI1
					PGLYRP1
					PGLYRP2
					PGLYRP3
					PHPT1
					PIAS3
					PIBF1
					PIK3R1
					PKN1
					PLA2G2A
					PLA2G2D
					PLA2G2E
					PLA2G2F
					PLA2G5
					PLCB1
					PLCG1
					PLCL2
					PLK2
					PPARG
					PPP3CB
					PRDX2
					PRG2
					PRKAR1A
					PRNP
					PSMA1
					PSMB4
					PTGER4
					PTPN2
					PTPN22
					PTPN6
					PTPRC
					PTPRJ
					PTPRS
					PVRIG
					RAB7B
					RABGEF1
					RAG2
					RARA
					RASSF5
					RC3H1
					RC3H2
					RHBDD3
					RHBDF2
					RIN3
					RIOK3
					RIPOR2
					RNF125
					RPS19
					RUNX1
					RUNX3
					SAMHD1
					SAMSN1
					SARM1
					SCGB1A1
					SCRIB
					SDC4
					SEC14L1
					SELENOS
					SERPINB4
					SERPINB9
					SERPING1
					SFRP1
					SFTPD
					SH2D1A
					SHH
					SLA2
					SLAMF1
					SLAMF8
					SLC4A2
					SLIT2
					SMAD7
					SMCR8
					SMPDL3B
					SNAI2
					SOCS1
					SOCS5
					SOCS6
					SOX11
					SOX9
					SPI1
					SPINK5
					SPN
					SRC
					STAP1
					STAT2
					STAT6
					SUSD4
					SVEP1
					SYK
					SYT11
					TAFA3
					TAPBPL
					TARM1
					TBC1D10C
					TBX21
					TCTA
					TGFB1
					TGFB2
					TGFB3
					THBS1
					THOC1
					THY1
					TIGIT
					TKFC
					TLR3
					TLR4
					TLR6
					TLR9
					TMBIM6
					TMEM131L
					TMEM176B
					TMEM178A
					TNF
					TNFAIP3
					TNFAIP6
					TNFAIP8L2
					TNFRSF11B
					TNFRSF13B
					TNFRSF14
					TNFRSF21
					TNFSF18
					TNFSF4
					TOB2
					TRAFD1
					TREM2
					TREX1
					TRIB1
					TRIM21
					TRIM27
					TSC22D3
					TSPAN32
					TSPAN6
					TTLL12
					TWIST1
					TWSG1
					TYRO3
					TYROBP
					UBASH3A
					UBASH3B
					UBQLN1
					UFD1
					USP15
					USP18
					VSIG4
					VSIR
					VTCN1
					WASL
					WDR41
					XCL1
					YES1
					YTHDF2
					YTHDF3
					ZBTB46
					ZBTB7B
					ZC3H12A
					ZC3H8
					ZDHHC18
					ZFPM1
					ZNF675
					ZPBP2
