# Supplementary material for: Monocytes as an early risk factor for acute graft-versus-host disease after allogeneic hematopoietic stem cell transplantation
Source: Front Immunol. 2024 Sep 12;15:1433091. doi: 10.3389/fimmu.2024.1433091 (PMC11424452; doi:10.3389/fimmu.2024.1433091)
Supplement: Supplementary file 4 [file Table3.xlsx]

## Sheet: SupplementaryTable3
ID	Group	TimePoint	Lymphoid_percentage	Monocyte_percentage	Neutrophil_percentage	Promyelocyte_percentage	Patient_ID
AA1	non-aGVHD	d14	3.1	15.4	81.6	15.5	289725
AA1	non-aGVHD	d21	9.6	18.7	71.9	11.3	289725
AA1	non-aGVHD	d30	9.7	13.6	75.4	2.4	289725
AA1	non-aGVHD	d60	16.9	9.2	71.9	1.2	289725
AA2	aGVHD	d21	4.25	24.45	68.95	14.2	315278
AA2	aGVHD	d30	4.8	11.2	71.3	6.9	315278
AA2	aGVHD	d60	9	6.8	84.2	2	315278
AA3	non-aGVHD	d14	21.55	16.5	60.75	11.95	344875
AA3	non-aGVHD	d21	19.1	11.4	68.7	1.2	344875
AA3	non-aGVHD	d30	18.8	12.8	66.8	1.1	344875
AA3	non-aGVHD	d60	31.6	19.7	44	0.4	344875
AA4	aGVHD	d14	32.6	19.55	2.2	5.05	377996
AA4	aGVHD	d21	30.7	15.15	4.32	3.1	377996
AA4	aGVHD	d30	17.8	4.1	7.07	2	377996
AA4	aGVHD	d60	31.9	10.4	2.195	1.2	377996
AA5	non-aGVHD	d14	1.8	12.5	85.3	3.6	564030
AA5	non-aGVHD	d21	3.3	21.1	72.9	8.1	564030
AA5	non-aGVHD	d30	3.7	13.3	82.8	3.2	564030
AA6	non-aGVHD	d14	6.7	23.9	64.7	15.7	579952
AA6	non-aGVHD	d21	9.8	13.1	78.7	4.4	579952
AA6	non-aGVHD	d30	16.1	14.7	68	3.7	579952
AA6	non-aGVHD	d60	77.2	8.1	11.7	0.2	579952
AA7	aGVHD	d14	18.65	18.5	59.15	2.45	583008
AA7	aGVHD	d21	15.7	15.4	68.3	7.1	583008
AA7	aGVHD	d30	8	9.35	81.5	3.75	583008
AA7	aGVHD	d60	7.45	4.15	88.2	2.8	583008
AA8	aGVHD	d14	3.55	18.15	75.1	5.6	588029
AA8	aGVHD	d21	4.9	23.6	70.2	17.4	588029
AA8	aGVHD	d30	3.9	14.1	82.2	6.9	588029
AA8	aGVHD	d60	11.3	6.9	81.7	1.4	588029
AA9	aGVHD	d14	1.35	6.5	89.35	10.7	597504
AA9	aGVHD	d21	10.5	14.6	72.5	15.1	597504
AA9	aGVHD	d30	6.1	9.7	83.6	5.4	597504
AA9	aGVHD	d60	11.3	6.35	82.35	0.7	597504
AA10	non-aGVHD	d14	13.35	24.15	54.15	0	603535
AA10	non-aGVHD	d21	10.5	11.5	68.6	17.9	603535
AA10	non-aGVHD	d30	22.4	10.5	60	1	603535
AA10	non-aGVHD	d60	14.3	4.4	81.25	0.45	603535
AA11	non-aGVHD	d14	14.05	20.9	58.35	0.95	620373
AA11	non-aGVHD	d21	12.4	11.8	75.5	3.4	620373
AA11	non-aGVHD	d30	26.8	15.8	55.7	1.4	620373
AA11	non-aGVHD	d60	57.6	7.3	32	0.4	620373
AA12	non-aGVHD	d14	4.4	22.25	71.55	12.1	622499
AA12	non-aGVHD	d21	9.85	14	75	9.6	622499
AA12	non-aGVHD	d30	3.9	12.6	82.9	8	622499
AA12	non-aGVHD	d60	23.6	9	65.2	0.8	622499
AA13	non-aGVHD	d14	16.45	14.6	70.3	4.8	627956
AA13	non-aGVHD	d21	16.1	7.3	75.1	0.6	627956
AA13	non-aGVHD	d30	12.4	17	66.4	2.3	627956
AA13	non-aGVHD	d60	24.75	16.4	46.4	0.35	627956
AA14	aGVHD	d14	32.2	15.3	52.5	6.3	638159
AA14	aGVHD	d21	8.05	25	60.85	2.8	638159
AA14	aGVHD	d30	14.1	8.5	75.7	7.75	638159
AA14	aGVHD	d60	10.8	8.4	80.9	1.8	638159
AA15	non-aGVHD	d14	5.2	19.1	74.7	6.8	652541
AA15	non-aGVHD	d21	16.4	21	62.1	2.3	652541
AA15	non-aGVHD	d30	20.3	24.25	53.75	0.1	652541
AA15	non-aGVHD	d60	66.3	8.4	22.7	0.3	652541
AA16	non-aGVHD	d14	2.3	17.2	80.3	21.8	695183
AA16	non-aGVHD	d21	2.7	17.9	80	4.7	695183
AA16	non-aGVHD	d30	25.9	15.5	56.2	3.8	695183
AA16	non-aGVHD	d60	70.3	6.8	21.6	0.3	695183
AA17	non-aGVHD	d14	12.45	19.7	64.55	14.9	709020
AA17	non-aGVHD	d21	16.8	12.3	68.8	4	709020
AA17	non-aGVHD	d30	19.55	12.35	66.35	7.2	709020
AA18	aGVHD	d14	1.3	18.05	81.35	4.35	719753
AA18	aGVHD	d21	5.2	22.7	71.6	1.9	719753
AA18	aGVHD	d30	9.3	29.3	60.4	13.5	719753
AA18	aGVHD	d60	7.4	4.8	88.1	3.7	719753
AA19	aGVHD	d14	10.2	25.4	61.8	7.2	724606
AA19	aGVHD	d21	28.4	23.1	49.2	2.9	724606
AA19	aGVHD	d30	37.6	17.1	47.4	1.3	724606
AA19	aGVHD	d60	16.5	10.1	72.6	1.2	724606
AA20	aGVHD	d14	0.6	16.7	82.7	19	739543
AA20	aGVHD	d21	4.5	17.8	77.5	2.4	739543
AA20	aGVHD	d30	11.1	17.2	60.3	2	739543
AA20	aGVHD	d60	17.2	11.3	70.1	0.8	739543
AA21	aGVHD	d14	7.1	27.5	64	8	746877
AA21	aGVHD	d21	7.55	19.8	71.75	4.05	746877
AA21	aGVHD	d30	7.7	15.6	75.9	11.9	746877
AA22	non-aGVHD	d14	1.1	16.5	83	12.5	771636
AA22	non-aGVHD	d21	2.3	12.4	85.15	4.15	771636
AA22	non-aGVHD	d30	5.4	14.85	79.3	4.1	771636
AA22	non-aGVHD	d60	16.9	5.4	76.9	0.8	771636
AA23	aGVHD	d14	8.8	21.35	68.85	10.45	835281
AA23	aGVHD	d21	20.4	14	64.6	3.2	835281
AA23	aGVHD	d30	21.4	8.5	69.5	4.4	835281
AA24	aGVHD	d14	0.9	13.9	85.2	9.2	850626
AA24	aGVHD	d21	0	11.2	88.6	6.7	850626
AA24	aGVHD	d30	3.3	15.3	83.1	19.6	850626
AA24	aGVHD	d60	34.8	11.7	56.5	2.4	850626
AA25	non-aGVHD	d14	3.6	10.6	85.8	17.4	865779
AA25	non-aGVHD	d21	9	13.5	77.5	3.2	865779
AA25	non-aGVHD	d30	24.7	15.65	57.9	1.45	865779
AA26	aGVHD	d14	2.65	23.05	74.4	7.25	868485
AA26	aGVHD	d21	2.3	19.1	78.6	4.7	868485
AA27	aGVHD	d14	0.8	21.4	77	15.8	871577
AA27	aGVHD	d21	3.2	11.2	84.8	4.5	871577
AA27	aGVHD	d30	4.2	14.85	80.35	4.8	871577
AA27	aGVHD	d60	19.65	10.3	69.65	1.65	871577
AA28	aGVHD	d14	0	13.6	86.4	27.3	876244
AA28	aGVHD	d21	6	18.05	74.55	16.3	876244
AA29	non-aGVHD	d14	3.6	21.45	74.2	15.35	891632
AA29	non-aGVHD	d21	3.9	10.5	83.8	14.8	891632
AA29	non-aGVHD	d30	6.55	10.65	82.55	5.9	891632
AA29	non-aGVHD	d60	37.3	9.4	49.6	0.6	891632
AA30	non-aGVHD	d14	0	26.3	73.2	12	895934
AA30	non-aGVHD	d21	1.5	12.8	84.5	6.8	895934
AA30	non-aGVHD	d60	43.7	10.3	44.8	0.6	895934
AA31	aGVHD	d14	0.9	16	82.1	10.5	899694
AA31	aGVHD	d21	2.9	11.7	85.05	1.55	899694
AA31	aGVHD	d30	12.2	13.8	72	1.2	899694
AA31	aGVHD	d60	21.1	10.55	67.95	5.05	899694
AA32	non-aGVHD	d14	0.6	15.4	83.7	16	904270
AA32	non-aGVHD	d21	1	16.7	82	10.4	904270
AA32	non-aGVHD	d30	3.9	17.1	78.2	7.5	904270
AA32	non-aGVHD	d60	8.5	11.05	75.8	5.15	904270
AL1	aaGVHD	d14	1.5	13.3	82.1	8.9	Patient1
AL1	aaGVHD	d21	2.2	8.65	86.7	10.2	Patient1
AL1	aaGVHD	d30	11	7.6	80.8	5.5	Patient1
AL1	aaGVHD	d60	42.5	10.7	45.3	1.1	Patient1
AL2	aaGVHD	d14	1.25	17.45	80.75	10.8	Patient10
AL2	aaGVHD	d21	1.3	43.3	55.3	19.7	Patient10
AL2	aaGVHD	d30	9.5	20.7	69.1	9.55	Patient10
AL2	aaGVHD	d60	44.9	6.7	48	0.6	Patient10
AL3	non-aGVHD	d14	9.2	30.3	59.8	1.1	Patient11
AL3	non-aGVHD	d21	18.1	13.9	66.8	6.9	Patient11
AL3	non-aGVHD	d30	14.9	16.5	67.3	3.1	Patient11
AL3	non-aGVHD	d60	5.5	11.05	81.75	0.4	Patient11
AL4	non-aGVHD	d14	2	29.8	66.3	11.9	Patient12
AL4	non-aGVHD	d21	5.2	13.65	80.6	10.25	Patient12
AL4	non-aGVHD	d60	16.2	7.7	74.6	0.6	Patient12
AL5	aaGVHD	d14	1.6	38.5	59.1	6.6	Patient13
AL5	aaGVHD	d21	2	38.9	59.1	8.6	Patient13
AL5	aaGVHD	d30	16.3	17.4	66	5.25	Patient13
AL5	aaGVHD	d60	21.05	8	69.45	7.15	Patient13
AL6	aaGVHD	d14	0	45.5	45.4	0	Patient14
AL6	aaGVHD	d21	3.1	37.65	53.1	16.7	Patient14
AL6	aaGVHD	d30	12.3	26.9	53.5	4.7	Patient14
AL6	aaGVHD	d60	3.8	10.4	83.95	1	Patient14
AL7	aaGVHD	d14	1.8	17.3	81.5	14.8	Patient15
AL7	aaGVHD	d21	2.4	23.2	76	13.5	Patient15
AL7	aaGVHD	d30	10.3	12.8	72.2	25.6	Patient15
AL8	aaGVHD	d14	1.25	12.65	86.15	1.75	Patient16
AL8	aaGVHD	d21	6.55	15.8	73.55	5.65	Patient16
AL8	aaGVHD	d30	3.1	14.1	82.4	8.3	Patient16
AL8	aaGVHD	d60	11.8	4.5	83.1	9.6	Patient16
AL9	aaGVHD	d21	2.4	33.3	64.9	9.6	Patient17
AL9	aaGVHD	d30	16.35	20.55	62.8	4.8	Patient17
AL9	aaGVHD	d60	8.7	17.7	72.9	18.8	Patient17
AL10	aaGVHD	d14	1.6	8.7	89.9	1.25	Patient18
AL10	aaGVHD	d21	3.4	38.5	53.2	10.3	Patient18
AL10	aaGVHD	d30	8.7	19.1	70.6	4.5	Patient18
AL10	aaGVHD	d60	7.4	7.3	85.1	6	Patient18
AL11	non-aGVHD	d14	29.7	11.2	62.3	2.6	Patient19
AL11	non-aGVHD	d21	21.15	24.05	54.6	1.6	Patient19
AL11	non-aGVHD	d30	44.5	16.4	38.2	0.9	Patient19
AL11	non-aGVHD	d60	28.5	7.45	60.95	0.35	Patient19
AL12	aaGVHD	d14	0.8	14.4	84.8	8.3	Patient2
AL12	aaGVHD	d21	14	19.1	61.8	1.6	Patient2
AL12	aaGVHD	d30	43.15	16.15	37.95	8.35	Patient2
AL12	aaGVHD	d60	33.9	14.55	48.65	0.6	Patient2
AL13	non-aGVHD	d14	15.9	30.1	57	5.9	Patient20
AL13	non-aGVHD	d21	9.1	19.8	71.1	0.9	Patient20
AL13	non-aGVHD	d30	17.8	17.5	64.7	5	Patient20
AL13	non-aGVHD	d60	29.5	11.3	59.2	1.7	Patient20
AL14	aaGVHD	d14	1.6	16	84	6.4	Patient21
AL14	aaGVHD	d21	1.2	21.4	77.5	17	Patient21
AL14	aaGVHD	d30	3.6	10.3	85.1	9.9	Patient21
AL14	aaGVHD	d60	11.45	6.6	82.5	1.85	Patient21
AL15	non-aGVHD	d14	3.5	15.9	81.8	13.1	Patient22
AL15	non-aGVHD	d21	6.3	10.8	81.8	6.3	Patient22
AL15	non-aGVHD	d30	6.2	5.1	88.7	9.7	Patient22
AL15	non-aGVHD	d60	17.7	5.6	76.3	2.15	Patient22
AL16	non-aGVHD	d14	0.55	9.3	89.6	19.05	Patient23
AL16	non-aGVHD	d21	7.55	18	74.5	13.4	Patient23
AL16	non-aGVHD	d30	8.1	13.1	78.5	1.8	Patient23
AL16	non-aGVHD	d60	15.3	13.9	68.5	0.9	Patient23
AL17	aaGVHD	d14	5	12	79.4	16	Patient24
AL17	aaGVHD	d21	5.95	28.7	60.65	20.95	Patient24
AL17	aaGVHD	d30	5.8	8.8	84.7	2.5	Patient24
AL17	aaGVHD	d60	8	10.1	81.6	0.3	Patient24
AL18	aaGVHD	d14	0.7	23.35	75.95	6.75	Patient25
AL18	aaGVHD	d21	11.65	33.15	51.9	3.15	Patient25
AL18	aaGVHD	d30	21.4	24.1	49.9	5.9	Patient25
AL18	aaGVHD	d60	17.7	13.3	64.6	0.9	Patient25
AL19	non-aGVHD	d14	0.4	18.8	80.6	18.2	Patient26
AL19	non-aGVHD	d21	3.45	17.8	78	4	Patient26
AL19	non-aGVHD	d30	4.6	19.9	74.8	6.1	Patient26
AL19	non-aGVHD	d60	10.5	7.6	81.3	3.05	Patient26
AL20	aaGVHD	d14	0	8.5	91.5	9.75	Patient27
AL20	aaGVHD	d21	2.9	26.2	68.9	15.8	Patient27
AL20	aaGVHD	d30	7.4	12.5	80.1	5.4	Patient27
AL20	aaGVHD	d60	5.1	9.4	84.8	1.4	Patient27
AL21	non-aGVHD	d14	8.05	15.2	76.3	6.7	Patient28
AL21	non-aGVHD	d21	3.7	11.4	83.3	17.8	Patient28
AL21	non-aGVHD	d30	6.4	13.3	80.7	4.2	Patient28
AL21	non-aGVHD	d60	6.8	8.9	83.1	2.1	Patient28
AL22	non-aGVHD	d14	17.9	20	65.2	19.9	Patient29
AL22	non-aGVHD	d21	51.5	14.8	33.1	7.9	Patient29
AL22	non-aGVHD	d30	45.3	17.9	33.5	1.5	Patient29
AL22	non-aGVHD	d60	60.1	5.45	34.1	0.5	Patient29
AL23	aaGVHD	d14	4.45	25	66.7	7.2	Patient3
AL23	aaGVHD	d21	16.8	14	60.1	0.3	Patient3
AL23	aaGVHD	d30	15.2	13.4	68.7	1.25	Patient3
AL23	aaGVHD	d60	7.2	11.7	81.1	4.8	Patient3
AL24	non-aGVHD	d14	2.8	14.3	81.7	8.95	Patient30
AL24	non-aGVHD	d21	4	10.5	85.2	5.8	Patient30
AL24	non-aGVHD	d30	22.8	9.5	65.4	10.3	Patient30
AL24	non-aGVHD	d60	54.3	9	36.3	0.4	Patient30
AL25	non-aGVHD	d14	17.9	20	65.2	19.9	Patient31
AL25	non-aGVHD	d21	51.5	14.8	33.1	7.9	Patient31
AL25	non-aGVHD	d30	45.3	17.9	33.5	1.5	Patient31
AL25	non-aGVHD	d60	60.1	5.45	34.1	0.5	Patient31
AL26	non-aGVHD	d14	0.8	20.85	76.75	5.05	Patient32
AL26	non-aGVHD	d21	3.6	14.1	81	3.8	Patient32
AL26	non-aGVHD	d30	9.6	15.8	71.7	3.6	Patient32
AL26	non-aGVHD	d60	26.6	6.1	66.5	1.1	Patient32
AL27	non-aGVHD	d14	25.8	6.65	65.55	2	Patient33
AL27	non-aGVHD	d21	22.7	12.6	66.8	2	Patient33
AL27	non-aGVHD	d30	20.1	15.5	62.3	2.8	Patient33
AL27	non-aGVHD	d60	21.65	14.5	61.15	1.1	Patient33
AL28	aaGVHD	d14	1.1	8.4	88.4	1.9	Patient4
AL28	aaGVHD	d21	11.1	14.7	75	7.5	Patient4
AL28	aaGVHD	d30	21.2	14.7	60.4	4.2	Patient4
AL28	aaGVHD	d60	33.8	5.9	56.9	0.4	Patient4
AL29	aaGVHD	d14	1.2	9.1	89.4	2.4	Patient5
AL29	aaGVHD	d21	5.4	16.6	66.8	4.7	Patient5
AL29	aaGVHD	d30	27.1	11.9	58.1	1.7	Patient5
AL29	aaGVHD	d60	45.6	7.1	46	0.5	Patient5
AL30	aaGVHD	d14	27.9	15.7	55	4.75	Patient6
AL30	aaGVHD	d21	12.15	24.6	62.2	7.8	Patient6
AL30	aaGVHD	d30	9.9	10.35	79.55	5.2	Patient6
AL30	aaGVHD	d60	26	12.5	60.35	1.1	Patient6
AL31	non-aGVHD	d14	8.4	19.25	72.6	6.3	Patient7
AL31	non-aGVHD	d21	8	16.6	74.7	1.6	Patient7
AL31	non-aGVHD	d30	14.9	13.4	71.6	1.8	Patient7
AL31	non-aGVHD	d60	32.2	7.8	59.1	0.3	Patient7
AL32	aaGVHD	d14	1.2	17.3	79.7	16.75	Patient8
AL32	aaGVHD	d21	2.4	13.8	83.1	6.7	Patient8
AL32	aaGVHD	d30	6.8	13.05	78.95	10.4	Patient8
AL32	aaGVHD	d60	29.5	10.6	58.3	1.4	Patient8
AL33	non-aGVHD	d14	2.2	18.2	78.9	6.1	Patient9
AL33	non-aGVHD	d21	9.2	26.5	62.4	11.5	Patient9
AL33	non-aGVHD	d30	15.15	10.4	74	6.7	Patient9
AL33	non-aGVHD	d60	28.55	8.35	62	1.1	Patient9
