# Supplementary material for: Monocytes as an early risk factor for acute graft-versus-host disease after allogeneic hematopoietic stem cell transplantation
Source: Front Immunol. 2024 Sep 12;15:1433091. doi: 10.3389/fimmu.2024.1433091 (PMC11424452; doi:10.3389/fimmu.2024.1433091)
Supplement: Supplementary file 5 [file Table4.xlsx]

## Sheet: Sheet1
Supplementary Table S4. Description of the patients in the aGVHD dataset.
Variable	aGVHD Patients	non-aGVHD Patients
Median age, yr (range)	31 (15-55)	35 (15-55)
Sex, n (%)
Male	19 (55.88)	20 (64.52)
Female	15 (44.12)	11 (35.48)
Diagnosis, n (%)
AA	16 (47.06)	16 (51.61)
AL	18 (52.94)	15 (48.39)
Sex match (P/D), n (%)
Female to Female	5（14.70）	4（12.9）
Male to Male	13（38.24）	7（22.58）
Male to Female	6（17.65）	13（41.94）
Female to Male	10（29.41）	7（22.58）
Conditioning regimen, n (%)
MAC	18 (52.94)	15 (48.39)
RIC	16 (47.06)	16 (51.61)
aGVHD prophylaxis, n (%)
CSA+MMF+MTX	17（50.0）	8（25.81）
CSA+MTX	11（32.35）	15（48.39）
FK506+MMF+MTX	6（17.65）	2（6.45）
FK506+MTX	0（0）	6（19.35）
Transplantation year, n (%)
2018	1（2.94）	0（0）
2019	3（8.83）	6（19.35）
2020	2（5.88）	4（12.91）
2021	8（23.53）	4（12.91）
2022	11（32.35）	6（19.35）
2023	9（26.47）	11（35.48）
Median TNC count, 108 cells/kg (range)	11.38(7-17.81)	11.03(4.17-20.49)
Median CD34 count, 106 cells/kg (range)	3.46(2.05-11.64)	3.3(1.44-8.67)
Infectious complications within 21 days after transplantation, n (%)
Infections	30（88.24）	26（83.87）
No-infections	4（11.76）	5（16.13）
Use of antibiotics within 21 days after transplantation, n (%)
Only Non-specific antibiotics	0(0)	1(3.23)
Specific antibiotics	34(100)	30(96.77)
Median onset day of severe aGVHD cases (range)	36（14-100）	/
P: patient; D: donor; M: male; F: female; AA: aplastic anemia; SAA: severity AA; VSAA: very SAA; FA: fanconi anemia; HLA: Human leukocyte antigen; aGVHD: acute graft-versus-host-disease; AL: acute leukemia; AML: acute myelogenous leukemia; ALL: acute lymphoblastic leukemia; MAL: mixed acute leukemia; RIC: reduced intensity conditioning regimen; MIC: myeloablative conditioning regimen; CSA: cyclos…
